# Supplementary material for: Self-righting potential and the evolution of shell shape in Galápagos tortoises
Source: Sci Rep. 2017 Nov 30;7:15828. doi: 10.1038/s41598-017-15787-7 (PMC5709378; doi:10.1038/s41598-017-15787-7)
Supplement: Supplementary file 1 — Supplementary Data [file 41598_2017_15787_MOESM1_ESM.xls]

## Sheet: Total count
Self-righting potential and the evolution of shell shape in Galápagos tortoises Ylenia Chiari, Arie van der Meijden, Adalgisa Caccone, Julien Claude, Benjamin Gilles
Supplementary Information 1. Data used for this study. Excel sheet 1 includes the total number of tortoises for each shell morphotype and each species used in this study. Sheet 2 includes the 3D coordinates of all the tortoises used in this study, including the species code (Species), the turtle ID (ID), and sex (Sex). Sheet 3 includes turtle ID, Species, Sex, Shell type (Shell), body mass in Kg,…
Lineage name	Code	Shell type	# Males	# Females	Total
Santa Cruz_Cerro Fatal	1	domed	5	8	13		57
Santa Cruz_La Reserva	2	domed	10	14	24
Isabela_vicina	5	domed	9	11	20
Espanola_hoodensis	10	saddle	4	9	13		32
Pinzon_ephippium	9	saddle	10	9	19
							89

## Sheet: 3DLandmarks
ID	Pop	Sex	X	Y	Z
906	1	1	0	0	0
			-35.6627	82.2281	-8.97714
			-91.8029	69.0423	57.6248
			-128.924	97.773	64.931
			-193.876	86.1562	92.1896
			-252.318	114.538	89.2247
			-317.839	92.2681	96.0587
			-368.891	106.619	68.1146
			-429.647	58.5007	43.5888
			-470.173	113.673	-37.0808
			-478.684	-68.4308	-30.3968
			-433.745	-13.749	48.3436
			-376.568	-61.713	77.5053
			-325.879	-48.3277	102.223
			-264.796	-77.2212	96.5576
			-201.001	-52.3286	98.8893
			-139.868	-74.5795	75.1216
			-98.9432	-52.9583	64.8362
			-45.7743	-82.4407	-2.97055
			-147.376	-176.938	-23.7622
			-268.915	-188.613	-12.7139
			-390.986	-148.506	-25.1755
			-374.025	186.797	-43.3204
			-247.047	217.108	-28.7089
			-124.785	188.855	-38.0118
1683	1	1	0	0	0
			48.3238	-98.1195	6.45176
			116.491	-56.861	78.2677
			163.688	-88.2814	108.533
			246.376	-68.5282	142.301
			320.154	-98.4173	147.837
			405.163	-69.8713	140.967
			467.043	-92.6212	111.223
			544.867	-54.651	57.5913
			589.936	-144.093	-6.81173
			601.422	94.7714	-45.1312
			549.177	36.046	42.0401
			474.461	96.8729	78.8162
			411.898	87.4712	115.434
			329.407	120.946	112.694
			250.108	95.0076	114.463
			174.299	111.561	74.4825
			121.931	74.4226	57.8853
			55.8691	95.5859	-20.0939
			180.717	223.721	-51.0592
			331.303	248.876	-36.0215
			474.124	193.848	-59.0445
			461.697	-232.76	11.2041
			312.779	-268.071	50.9734
			168.496	-241.361	26.4017
1715	1	1	0	0	0
			-56.4756	94.8432	-19.7203
			-117.504	69.4973	58.4262
			-174.821	98.9247	71.7566
			-251.504	78.1894	97.6438
			-326.263	101.229	88.3326
			-398.447	72.3982	86.9818
			-450.649	75.5174	52.8209
			-508.029	21.6654	13.2813
			-554.118	71.0948	-72.3592
			-537.363	-140.686	-52.514
			-501.688	-70.1714	19.7856
			-438.612	-105.94	69.6217
			-392.01	-90.1119	99.7373
			-317.768	-114.342	109.318
			-240.898	-85.4199	112.386
			-165.457	-104.139	88.8884
			-105.556	-66.2664	71.4805
			-41.5497	-99.6236	2.18701
			-155.242	-227.373	-10.9212
			-299.932	-254.176	-9.7933
			-431.003	-218.073	-34.81
			-461.131	168.392	-62.7885
			-329.521	222.624	-42.1124
			-177.237	210.505	-43.8079
1759	1	1	0	0	0
			53.6863	-100.226	-14.9517
			120.447	-67.7238	62.6386
			174.558	-103.752	80.4783
			257.953	-93.0127	105.447
			324.285	-116.547	100.214
			403.263	-95.1793	92.1758
			457.848	-97.6403	58.5329
			526.01	-53.8114	14.0247
			562.461	-114.017	-73.2822
			567.603	102.507	-65.0562
			524.752	40.0444	15.4595
			460.024	81.7199	63.3322
			403.271	74.9173	100.857
			326.689	97.5352	109.654
			255.566	74.7002	112.858
			174.266	91.0421	89.442
			125.144	62.9244	72.4334
			51.1258	100.463	-5.81476
			169.739	236.66	-13.9883
			322.469	255.247	-14.2036
			463.727	199.825	-48.4302
			463.8	-209.184	-62.4513
			320.429	-261.296	-39.4575
			173.2	-238.053	-36.3054
1761	1	1	0	0	0
			51.1519	-97.5825	5.94094
			116.937	-54.8373	88.939
			162.688	-87.4746	114.419
			245.183	-69.4621	155.141
			312.656	-96.4142	159.722
			398.429	-68.7527	160.137
			460.167	-85.5422	135.803
			537.372	-44.8178	82.0522
			583.026	-121.985	2.69411
			577.393	107.525	-27.219
			534.1	44.4778	72.9978
			461.716	100.344	109.983
			396.472	96.8291	139.804
			312.963	124.735	129.872
			247.171	99.2436	133.758
			165.828	105.87	89.2606
			123.782	74.2299	73.375
			62.8764	101.44	-23.9741
			165.02	224.694	-47.0127
			315.092	255.202	-29.4773
			457.79	211.976	-44.9219
			462.459	-228.05	12.6431
			313.326	-266.108	42.8338
			162.107	-233.245	20.687
903	1	2	0	0	0
			-35.4286	73.3399	-14.3276
			-80.7317	54.8405	42.9337
			-125.642	80.1	56.9859
			-180.391	73.8315	76.1916
			-237.671	89.5208	70.7271
			-295.294	65.2489	73.16
			-341.224	66.2039	48.8921
			-387.806	24.0167	26.6915
			-421.893	65.2276	-44.3076
			-414.045	-99.7159	-29.5983
			-384.492	-37.3575	34.0273
			-335.814	-70.9968	70.0091
			-290.117	-57.8313	90.1992
			-233.622	-77.8903	93.2419
			-179.404	-57.8706	93.2097
			-123.494	-71.6739	76.1967
			-80.3475	-47.4471	54.9261
			-31.1904	-76.8444	5.90446
			-116.397	-165.913	5.3805
			-227.723	-184.904	11.6201
			-343.918	-156.285	-7.82212
			-351.883	131.711	-42.62
			-242.702	176.647	-29.9524
			-126.099	158.874	-34.1578
912	1	2	0	0	0
			107.039	-92.2904	34.2953
			149.182	18.8324	69.4027
			226.252	25.5202	92.3817
			293.163	90.8787	95.3986
			390.585	91.7462	88.1423
			447.951	161.258	56.1632
			525.798	156.85	12.5509
			560.376	206.956	-86.9943
			626.072	103.531	-155.711
			517.485	305.635	-250.745
			523.408	273.432	-118.721
			429.735	322.903	-78.6608
			370.942	297.303	-13.0714
			279.8	294.593	-14.3713
			216.697	234.563	22.6149
			131.574	205.872	4.10152
			86.0333	142.555	8.11228
			-4.23923	125.665	-72.2818
			58.5868	259.638	-173.785
			194.511	343.111	-224.678
			360.923	359.563	-264.717
			578.234	-33.7326	-69.7036
			449.41	-116.762	6.12664
			282.241	-158.218	30.7639
919	1	2	0	0	0
			-31.2069	71.3321	1.02186
			-78.8716	50.5839	51.8563
			-120.399	77.2196	70.0463
			-177.541	61.4233	86.9843
			-228.92	78.6515	81.4184
			-280.994	57.0225	78.6995
			-323.358	59.3818	57.0673
			-372.199	25.2652	28.1646
			-398.323	72.3042	-32.8967
			-395.552	-80.4415	-33.0301
			-372.266	-32.8574	25.0518
			-322.613	-67.4388	54.7038
			-282.278	-63.6288	77.1031
			-227.939	-84.9943	77.2131
			-177.915	-65.315	84.8857
			-119.25	-77.7712	68.8068
			-76.865	-51.0482	52.6589
			-29.4346	-68.6725	-0.327268
			-115.277	-164.688	-11.2696
			-223.578	-174.128	-8.58061
			-325.798	-138.786	-26.471
			-331.507	133.513	-20.4866
			-228.061	171.562	-0.878338
			-118.207	163.947	-4.35912
933	1	2	0	0	0
			59.2526	-101.463	25.3608
			121.674	-53.758	104.922
			169.699	-78.2833	140.724
			247.831	-55.7556	185.424
			322.075	-84.3232	197.478
			408.66	-52.7511	199.068
			476.339	-71.3397	172.412
			558.483	-25.4454	121.594
			615.459	-110.652	58.4016
			615.317	122.488	17.1772
			557.172	65.5692	103.766
			476.921	125.304	139.46
			410.132	116.339	172.639
			326.13	145.589	159.711
			251.571	116.357	159.452
			176.852	127.291	109.871
			121.485	86.061	83.034
			65.3817	106.269	-15.4991
			191.652	241.134	-36.3927
			336.102	275.369	-13.5236
			487.463	225.594	-14.092
			488.46	-214.284	68.5147
			338.111	-262.383	81.6312
			184.88	-237.106	43.7946
1698	1	2	0	0	0
			-33.5025	87.9642	-9.45595
			-78.4477	69.3551	78.4453
			-109.247	92.5954	90.1856
			-170.954	90.343	124.463
			-222.223	113.354	126.305
			-289.084	95.1167	140.621
			-340.708	104.136	116.6
			-395.699	68.2096	98.8508
			-428.79	109.716	25.4905
			-433.883	-62.2991	43.2559
			-396.79	-10.7068	112.921
			-351.486	-45.9521	125.925
			-296.099	-37.8631	150.859
			-234.655	-61.0276	141.034
			-178.619	-46.2071	135.543
			-120.724	-64.1508	106.399
			-80.5899	-44.392	86.802
			-42.4428	-83.8623	7.00204
			-143.148	-162.528	22.2032
			-256.499	-168.188	40.9251
			-366.917	-127.845	44.9628
			-351.794	173.959	12.2558
			-238.49	201.029	2.93282
			-126.613	181.298	-12.3288
1709	1	2	0	0	0
			31.4266	-73.1326	4.09448
			72.985	-43.0807	64.5549
			112.738	-67.6857	82.9022
			165.328	-52.083	105.103
			214.142	-72.7427	104.118
			265.643	-52.1799	109.007
			311.685	-65.8785	84.2879
			361.216	-28.1129	61.224
			398.436	-82.1454	12.1643
			397.47	71.9118	-3.6506
			358.814	33.3629	58.8895
			312.79	68.9516	72.5004
			266.769	59.4572	98.9663
			217.072	79.6723	93.0092
			166.787	58.9664	96.9898
			113.283	73.0463	74.2301
			77.5629	48.2264	59.9098
			30.6083	70.6634	-5.17329
			117.131	150.724	-10.2109
			222.084	164.956	-2.82991
			321.008	129.554	-10.711
			319.92	-141.501	9.54361
			216.206	-170.227	20.8649
			116.481	-154.981	11.5428
1758	1	2	0	0	0
			-66.9051	-34.1642	10.0312
			-36.1084	-65.7941	67.8564
			-59.5244	-105.639	91.5075
			-45.0995	-151.696	117.527
			-63.7274	-200.654	123.653
			-43.4457	-248.738	134.295
			-50.7301	-292.217	123.398
			-18.0887	-343.091	105.444
			-67.8001	-380.617	57.1569
			76.659	-380.887	39.7588
			42.174	-342.373	98.8329
			72.3783	-291.576	105.839
			65.916	-247.398	122.131
			83.4297	-198.952	107.27
			64.5899	-151.561	104.413
			75.7997	-104.879	77.9874
			52.3622	-68.9864	60.8753
			68.9876	-32.9525	-3.77742
			148.726	-122.925	-6.03289
			159.802	-217.565	18.8202
			129.892	-312.907	28.5796
			-126.67	-316.509	55.902
			-156.822	-216.911	51.9834
			-146.657	-119.085	26.4641
1760	1	2	0	0	0
			-97.1562	-48.8446	5.95478
			-75.1047	-94.8512	103.002
			-112.174	-136.027	132.388
			-103.287	-205.867	189.649
			-128.742	-276.159	201.787
			-102.824	-356.304	226.139
			-107.25	-422.584	207.775
			-59.3635	-499.507	181.964
			-117.92	-562.036	97.4489
			108.331	-558.848	109.89
			34.2391	-495.843	185.703
			76.7135	-421.707	220.763
			64.3634	-358.084	241.852
			93.1652	-275.101	221.113
			66.3153	-204.009	203.254
			86.2464	-135.413	147.558
			55.3386	-96.5912	117.726
			95.6905	-51.0913	22.535
			226.01	-162.542	43.2795
			243.702	-302.168	92.7683
			201.837	-450.855	103.078
			-215.791	-458.35	73.9562
			-263.139	-308.725	54.8392
			-234.489	-164.521	8.45984
193	2	1	0	0	0
			69.6359	-7.04201	-175.832
			81.4946	160.554	-167.437
			103.572	239.287	-277.757
			54.0227	358.277	-331.11
			29.1286	418.676	-447.505
			-56.714	503.899	-491.219
			-113.307	525.42	-588.444
			-248.154	581.339	-613.008
			-299.268	520.116	-806.778
			-529.875	643.538	-554.276
			-324.697	623.971	-528.996
			-305.581	622.201	-376.103
			-223.838	591.258	-310.386
			-206.482	546.431	-202.473
			-122.514	454.447	-143.015
			-133.052	361.34	-42.9447
			-66.8218	238.733	-19.4399
			-148.889	104.296	54.8732
			-379.612	301.224	38.0568
			-496.156	476.17	-98.5721
			-549.404	591.876	-314.899
			-104.453	382.911	-775.039
			38.7136	203.145	-664.956
			108.205	44.2167	-465.019
893	2	1	0	0	0
			-115.405	111.608	-125.544
			-211.551	152.035	39.301
			-332.251	194.868	49.9394
			-456.382	177.933	109.164
			-577.662	191.704	86.9879
			-685.298	135.829	141.867
			-778.441	111.188	112.916
			-882.197	-11.033	136.763
			-992.523	-57.4938	-30.6051
			-903.099	-302.558	244.511
			-844.729	-106.069	248.699
			-708.158	-94.7824	320.232
			-618.292	-39.4018	323.816
			-497.458	-55.8996	345.012
			-395.42	-5.30471	307.892
			-264.709	-30.1112	291.583
			-158.981	-11.1011	213.589
			-35.2949	-142.94	158.308
			-217.464	-372.535	288.221
			-447.542	-393.7	346.599
			-692.787	-397.553	336.488
			-851.605	92.8298	-176.478
			-631.029	176.135	-234.385
			-395.994	185.437	-282.803
1150	2	1	0	0	0
			58.5722	-103.768	0.187189
			133.064	-65.3905	73.342
			188.732	-103.303	93.5476
			276.648	-83.9719	118.306
			355.169	-116.264	114.025
			435.17	-81.8726	116.039
			507.26	-93.6526	87.395
			575.202	-42.4226	38.243
			621.485	-111.92	-52.7535
			615.775	110.852	-60.2124
			571.216	47.1266	35.4022
			503.44	100.779	82.5289
			433.713	90.398	111.994
			352.725	122.207	108.901
			277.55	91.3612	116.021
			191.589	107.621	88.6786
			132.316	66.3891	68.5778
			59.0543	101.41	-6.18011
			192.46	238.96	-29.6111
			345.883	259.444	-17.9553
			501.939	221.112	-41.4725
			507.489	-222.067	-35.5949
			352.922	-258.693	-9.42635
			195.296	-240.795	-15.0466
1207	2	1	0	0	0
			36.896	-69.5218	-77.6847
			93.1237	-121.639	-3.80465
			127.943	-166.794	-12.9619
			196.673	-194.892	11.2477
			253.557	-223.814	-10.3187
			329.119	-226.57	7.03036
			385.906	-227.741	-21.5087
			463.68	-176.558	-11.3062
			515.736	-179.768	-106.209
			546.995	-44.8849	46.9726
			475.825	-129.958	45.0441
			416.993	-118.739	113.2
			356.636	-135.751	125.704
			288.967	-99.7073	143.057
			224.225	-100.432	126.729
			162.157	-52.1327	126.817
			113.388	-46.0843	89.0377
			73.8522	51.6619	64.6112
			192.858	101.038	153.781
			340.456	70.9793	170.274
			466.134	31.2019	114.352
			401.986	-212.906	-177.421
			258.199	-230.016	-190.452
			118.34	-167.315	-176.108
1727	2	1	0	0	0
			-159.772	-82.8269	-39.6773
			-168.11	-91.0808	139.702
			-242.042	-139.562	188.492
			-256.633	-190.207	284.028
			-310.633	-268.559	324.582
			-305.865	-339.203	413.909
			-330.592	-426.64	438.369
			-276.754	-553.092	488.123
			-367.249	-699.43	398.393
			-45.7414	-702.834	543.453
			-169.92	-556.089	536.04
			-103.058	-425.776	536.088
			-107.862	-336.34	501.567
			-38.2103	-273.038	443.311
			-41.4053	-196.122	374.846
			24.485	-150.414	299.696
			14.2432	-93.9641	214.438
			141.464	-93.5766	76.3957
			237.516	-263.95	234.89
			198.901	-406.764	388.064
			112.591	-566.564	484.483
			-450.882	-556.941	248.152
			-436.181	-394.821	118.327
			-344.755	-253.084	-9.89877
1737	2	1	0	0	0
			54.9987	-106.758	57.6373
			78.5947	-52.7243	160.812
			139.054	-76.6177	231.283
			210.443	-48.7049	285.916
			295.472	-68.8685	318.659
			380.964	-32.3894	348.845
			451.787	-35.9289	346.236
			540.598	8.63878	316.549
			625.712	-81.0581	270.53
			626.263	168.922	214.743
			542.061	105.38	294.099
			455.382	164.89	303.5
			379.374	162.21	307.184
			294.883	182.974	263.539
			210.223	156.87	241.494
			139.388	160.668	174.44
			75.5811	112.729	120.761
			48.5721	117.048	10.817
			212.53	277.077	18.3525
			362.204	303.777	86.0881
			511.265	259.499	147.083
			510.646	-192.85	237.073
			367.212	-247.29	198.669
			209.902	-248.201	126.519
1745	2	1	0	0	0
			26.8129	-77.2983	11.9285
			90.4881	-50.7368	65.4969
			135.092	-71.6784	77.6557
			199.04	-58.2749	97.6317
			249.268	-78.3919	98.4939
			309.672	-56.0196	101.823
			353.732	-64.1981	87.8729
			419.022	-32.924	59.8754
			447.408	-95.3619	-3.23791
			451.856	57.4981	-34.8941
			421.422	34.0319	46.5577
			357.271	73.3435	56.1405
			311.67	71.2558	72.5742
			250.719	90.7985	64.893
			202.655	78.8444	68.7894
			142.899	84.6758	44.6042
			96.8492	61.0849	38.9435
			36.8171	72.8392	-17.1197
			140.966	161.771	-63.4342
			259.96	179.42	-51.7738
			365.738	136.819	-53.0136
			362.92	-170.24	8.24027
			251.95	-200.036	25.1502
			133.035	-182.719	10.9649
1747	2	1	0	0	0
			35.5621	-70.146	12.6238
			81.2547	-30.3672	70.1595
			125.83	-51.2163	94.2879
			187.87	-29.7871	121.586
			241.644	-45.5586	128.697
			297.503	-16.722	132.658
			347.4	-23.112	120.841
			402.967	14.1557	84.2912
			449.329	-44.6584	46.6568
			439.7	112.836	18.8402
			398.942	69.2799	72.909
			338.552	105.353	98.3972
			286.959	95.0074	110.596
			227.902	113.3	98.6892
			177.944	93.7349	96.2626
			117.343	97.8826	65.9775
			74.8955	61.5388	53.3522
			26.158	67.8994	-13.3138
			118.139	173.879	-37.7213
			240.936	205.286	-18.9668
			355.401	174.314	-3.4962
			374.363	-119.5	50.7854
			267.588	-171.263	59.3505
			143.365	-161.369	28.026
1752	2	1	0	0	0
			-47.1373	79.8014	-1.42748
			-94.3505	57.7327	70.9023
			-146.42	101.449	94.8789
			-212.953	85.8854	132.516
			-277.356	111.76	135.732
			-343.647	81.4504	156.096
			-400.52	91.1331	142.212
			-468.352	39.1255	120.578
			-515.313	88.1552	42.5959
			-509.731	-98.2401	65.4806
			-464.034	-30.07	129.682
			-401.701	-71.9025	162.635
			-341.936	-58.0803	173.872
			-278.547	-89.4885	158.809
			-212.097	-61.7643	149.396
			-148.664	-85.0811	118.232
			-93.8388	-47.5985	85.1835
			-45.7161	-89.2291	19.0211
			-162.149	-198.304	23.8943
			-299.289	-210.928	57.9129
			-424.89	-176.289	71.6529
			-433.8	173.576	30.4154
			-305.176	210.175	5.11683
			-166.044	189.984	-26.0259
1755	2	1	0	0	0
			57.0675	-97.7891	24.355
			117.611	-46.062	108.774
			184.862	-81.9956	151.238
			266.993	-58.5471	190.089
			346.048	-80.185	199.748
			428.376	-39.8183	199.589
			495.598	-46.5167	173.191
			571.113	2.6759	137.69
			637.706	-70.9448	63.3756
			620.335	153.33	33.8128
			566.965	89.3015	123.546
			484.647	139.482	152.363
			418.973	129.966	178.912
			337.029	159.224	170.637
			257.533	127.226	166.531
			173.651	136.155	125.075
			111.471	81.3116	96.7485
			48.7337	99.7639	-5.0572
			178.746	263.544	-5.583
			344.087	299.713	20.5824
			515.225	247.388	40.239
			542.913	-172.804	90.2945
			376.033	-250.772	90.9984
			206.577	-239.541	50.8043
58	2	2	0	0	0
			-74.235	-98.0799	53.2276
			11.8441	-112.769	154.736
			2.40546	-176.959	215.35
			60.3427	-235.256	267.415
			60.215	-317.039	306.926
			128.505	-369.859	341.201
			140.732	-447.208	351.429
			230.086	-523.295	331.159
			167.733	-637.667	288.48
			397.286	-556.416	219.748
			308.176	-489.403	308.295
			324.377	-376.825	300.397
			286.941	-315.321	294.718
			281.073	-237.997	241.916
			223.382	-179.617	214.621
			206.608	-110.676	155.044
			136.573	-74.3866	120.356
			134.391	-24.8919	-6.92894
			325.155	-133.417	-3.33792
			415.966	-252.339	84.4046
			449.733	-413.914	153.592
			20.5652	-566.047	292.452
			-90.3056	-425.083	236.384
			-145.064	-281.996	138.071
200	2	2	0	0	0
			69.0207	-110.89	22.8372
			132.973	-51.042	106.53
			209.194	-87.6062	146.957
			303.941	-55.8947	166.869
			384.695	-81.7851	164.323
			470.86	-46.718	151.788
			542.099	-65.6465	116.865
			605.923	-19.7423	42.7172
			651.487	-106.82	-33.3126
			647.39	111.735	-74.952
			605.243	63.0362	23.9335
			535.873	133.108	68.3517
			463.793	128.239	111.969
			379.213	157.621	107.604
			298.445	133.429	118.996
			205.756	147.132	88.2202
			131.531	94.7343	71.5461
			68.5073	115.564	-38.1809
			207.867	249.733	-91.6386
			377.199	268.61	-101.639
			537.011	224.286	-97.4442
			548.708	-217.491	16.6142
			393.095	-272.973	37.7704
			223.757	-257.124	32.6013
444	2	2	0	0	0
			118.313	61.7763	-43.038
			76.733	178.171	5.82296
			114.047	259.492	-15.7063
			89.9581	349.706	-29.1201
			104.901	426.466	-71.6852
			61.9292	499.155	-107.602
			62.9945	550.484	-171.505
			-13.3449	580.672	-244.744
			55.1206	600.789	-361.719
			-183.295	593.393	-325.635
			-90.3565	576.775	-231.799
			-139.483	545.469	-149.887
			-118.627	493.828	-85.9071
			-146.705	421.723	-43.7825
			-110.928	343.445	-1.87959
			-126.827	253.113	15.7278
			-85.4965	178.48	25.9035
			-128.254	55.6715	-15.8143
			-282.088	186.663	-89.1044
			-320.276	338.782	-164.283
			-288.622	496.541	-257.469
			180.948	509.36	-323.169
			257.754	365.373	-247.071
			242.28	202.93	-165.235
859	2	2	0	0	0
			125.561	41.4355	-10.8016
			80.3435	150.217	54.5788
			129.156	233.394	68.6082
			113.023	336.757	71.0359
			154.394	422.693	42.948
			125.169	510.071	11.0327
			141.718	571.561	-40.9546
			94.6533	631.428	-123.444
			197.859	648.835	-244.734
			-50.6779	667.457	-286.007
			13.153	636.24	-136.688
			-58.3563	580.331	-72.2107
			-58.2933	516.006	-12.9119
			-104.744	435.141	10.8556
			-80.6712	349.594	46.5367
			-111.893	249.433	34.3454
			-69.0023	163.334	34.0798
			-110.834	59.1328	-41.2636
			-255.234	222.195	-133.406
			-259.603	392.193	-181.812
			-193.541	549.903	-239.177
			307.282	529.771	-175.414
			345.764	360.431	-108.433
			310.782	184.766	-66.7986
894	2	2	0	0	0
			38.2771	-96.2609	2.1627
			101.363	-65.7397	80.2467
			152.153	-101.2	101.123
			223.576	-86.6249	132.349
			289.664	-114.472	135.717
			357.247	-87.1909	142.259
			416.822	-100.797	118.862
			476.18	-61.7371	94.1261
			515.498	-124.041	16.8532
			524.708	70.4993	9.86508
			483.545	18.3443	90.4063
			420.161	63.8646	112.813
			363.315	56.0514	137.559
			297.218	91.0401	127.873
			230.811	70.2186	128.023
			161.577	92.4964	95.7615
			106.763	58.4423	79.7765
			45.7831	88.9624	-2.04195
			177.592	196.191	-7.21201
			320.671	207.242	8.49586
			448.276	159.776	10.9298
			436.106	-204.637	30.5837
			302.534	-242.871	24.5308
			160.047	-216.096	-3.37768
1143	2	2	0	0	0
			30.4216	-75.1413	7.47415
			73.4439	-47.8024	64.2404
			118.653	-74.2036	84.3399
			179.999	-63.0718	102.756
			231.637	-81.4371	101.925
			287.502	-63.0302	100.704
			329.526	-68.4909	80.526
			378.996	-33.5362	49.8492
			417.051	-89.2478	-5.13806
			420.294	68.3653	-18.2922
			379.726	26.5323	45.4516
			331.143	64.1944	68.3664
			286.501	60.8411	91.6586
			233.191	78.6974	89.7808
			179.99	62.9643	91.9957
			124.977	74.1809	72.3801
			79.1941	50.022	57.5288
			38.6768	73.0212	-4.67204
			132.046	158.687	-17.0361
			240.527	172.711	-4.8729
			346.767	134.595	-17.3681
			345.704	-153.402	6.56883
			235.448	-185.36	20.7488
			120.719	-169.724	13.0901
1731	2	2	0	0	0
			-52.8889	94.3988	11.3017
			-130.147	57.4336	68.931
			-193.171	87.5452	90.5605
			-276.643	66.1313	102.132
			-355.17	94.9112	95.3935
			-429.869	65.8625	76.6039
			-491.532	83.0082	31.7859
			-547.628	30.314	-33.0151
			-576.031	120.502	-119.411
			-574.21	-104.689	-144.881
			-545.183	-42.4676	-39.4211
			-488.138	-102.226	7.97561
			-425.731	-98.6471	51.3437
			-352.795	-126.494	64.4837
			-272.825	-99.03	80.6242
			-193.038	-115.624	63.224
			-132.153	-78.7522	49.8781
			-51.9541	-96.0541	-18.5926
			-176.299	-227.165	-84.4584
			-329.972	-248.868	-98.5411
			-473.622	-197.923	-130.375
			-480.458	218.4	-76.4713
			-339.2	260.805	-28.9617
			-183.815	237.249	-16.2284
1732	2	2	0	0	0
			54.1039	-89.1928	-8.82824
			120.383	-52.273	59.7161
			183.756	-87.6287	76.6352
			258.746	-62.5669	95.7908
			327.194	-81.0778	76.5211
			388.049	-42.4987	65.5392
			436.262	-40.5423	18.856
			481.446	17.8474	-18.3317
			512.836	-40.1846	-105.34
			493.828	160.775	-86.6002
			471.661	82.2085	-12.5047
			418.703	120.759	33.8206
			375.374	105.564	79.1053
			309.385	127.241	100.076
			243.507	94.2499	114.856
			166.258	107.477	97.5257
			108.852	67.5735	72.9045
			40.7739	107.052	9.36902
			141.977	243.238	-3.17606
			276.465	271.22	-24.3616
			403.184	237.071	-56.1529
			439.793	-132.177	-92.2119
			324.838	-196.895	-74.2518
			181.426	-194.352	-55.4485
1733	2	2	0	0	0
			53.7237	-109.279	31.6534
			115.541	-40.9895	122.829
			178.729	-76.8071	165.107
			254.497	-48.0778	203.071
			326.06	-70.9396	230.691
			400.814	-31.2854	249.856
			479.616	-47.845	245.379
			551.279	6.97997	212.109
			645.399	-85.0359	149.069
			639.628	166.372	89.8961
			547.824	102.016	193.188
			473.583	154.845	205.787
			396.343	140.743	212.953
			325.026	163.999	181.275
			249.166	125.954	167.33
			174.791	136.447	120.038
			115.273	86.166	100.103
			51.4303	111.283	-8.81905
			194.717	246.582	-18.1474
			352.093	284.931	17.972
			511.3	265.151	51.8717
			525.879	-200.127	153.409
			362.711	-244.203	128.566
			202.285	-229.359	74.8241
1735	2	2	0	0	0
			-88.7964	-59.6751	2.07639
			-70.7906	-89.6047	101.023
			-111.02	-144.141	144.549
			-96.5251	-199.922	199.418
			-117.174	-274.72	224.544
			-83.1034	-335.961	265.582
			-86.4604	-410.652	262.303
			-24.9918	-478.677	256.268
			-80.4599	-557.746	190.65
			131.207	-534.534	213.729
			48.7689	-471.366	265.874
			91.2952	-393.09	278.231
			75.7919	-320.365	283.645
			105.177	-255.005	253.491
			76.3172	-183.08	220.693
			99.5869	-125.259	170.187
			59.8053	-73.8733	118.492
			97.7199	-46.795	24.04
			223.098	-163.347	79.5032
			246.301	-297.953	154.392
			203.314	-442.946	204.973
			-168.773	-475.83	160.642
			-218.817	-343.028	91.8164
			-202.269	-198.748	30.0159
1743	2	2	0	0	0
			-44.2319	108.64	-13.0609
			-123.661	79.2345	68.8213
			-193.304	126.081	84.7361
			-275.704	111.879	107.944
			-351.24	138.239	99.4129
			-429.442	110.999	104.152
			-496.707	119.218	72.4501
			-563.2	43.1108	31.945
			-617.382	116.131	-71.4632
			-618.989	-112.619	-47.0432
			-565.83	-19.0514	39.5797
			-499.941	-76.8363	94.5429
			-432.394	-60.3778	124.092
			-358.427	-89.8743	124.617
			-279.047	-66.0355	125.492
			-202.033	-87.9291	103.407
			-130.307	-51.1059	78.009
			-52.3788	-103.103	7.05066
			-192.818	-225.439	-2.23989
			-355.081	-250.63	16.2856
			-512.851	-216.104	-24.1191
			-508.842	228.383	-69.4599
			-348.129	270.976	-46.7034
			-178.834	240.815	-51.5246
1750	2	2	0	0	0
			46.7224	-108.588	8.68034
			138.288	-45.3007	61.273
			203.649	-76.5718	96.7586
			293.532	-41.9402	114.918
			369.883	-68.793	117.648
			450.119	-34.3352	104.524
			524.88	-58.3894	80.7892
			592.228	-28.2878	14.9192
			665.188	-129.318	-58.5547
			648.103	91.0696	-152.179
			589.404	61.8496	-26.0003
			513.669	126.315	2.08727
			446.26	124.79	39.1392
			366.811	156.528	29.0091
			286.674	127.686	48.3904
			198.122	135.327	12.7795
			135.214	84.3275	10.3146
			42.7077	90.4199	-66.4871
			186.414	213.076	-163.039
			361.528	242.318	-155.698
			527.238	201.207	-167.236
			540.002	-242.914	7.75562
			374.704	-265.977	51.4522
			203.616	-259.561	30.8876
1751	2	2	0	0	0
			29.9917	-75.077	24.3666
			96.3079	-31.7588	56.1512
			148.922	-61.9538	77.4303
			219.735	-44.8532	79.6671
			269.306	-71.7443	74.9374
			330.014	-56.4254	53.0638
			369.223	-73.2872	26.6686
			413.375	-51.4928	-25.213
			441.396	-133.405	-63.837
			447.005	15.753	-123.408
			410.533	-6.68671	-49.1299
			371.214	46.0844	-26.3867
			335.254	54.0804	5.26215
			273.84	84.4437	8.13894
			220.248	71.2105	28.7435
			154.945	86.3593	15.077
			101.734	59.9517	17.9626
			38.5183	70.2705	-34.841
			138.916	144.093	-105.342
			259.388	150.36	-123.047
			371.583	93.452	-143.843
			369.605	-188.108	-9.38586
			254.95	-212.449	25.1925
			129.378	-190.559	32.0505
1757	2	2	0	0	0
			47.6867	-93.4983	50.9327
			115.246	-30.4944	118.19
			183.835	-53.4699	168.174
			275.274	-22.926	194.824
			362.086	-57.7401	202.002
			452.911	-29.571	178.74
			516.475	-54.5937	144.891
			584.139	-34.5403	67.7899
			628.005	-152.759	23.2401
			635.515	80.0754	-77.8631
			584.099	40.4494	31.1889
			522.852	111.656	67.1446
			458.533	124.129	109.181
			368.563	165.757	104.952
			279.222	142.311	122.234
			189.719	148.41	78.4477
			120.25	96.9594	62.9208
			55.2331	98.7575	-36.5126
			209.371	227.234	-109.487
			373.119	243.809	-111.951
			530.746	181.123	-102.554
			521.879	-232.06	80.3537
			365.565	-271.82	111.087
			194.684	-254.797	88.4637
8177	5	1	0	0	0
			154.98	-21.65	1.093
			167.249	108.74	-47.262
			249.268	147.005	-76.296
			282.394	203.525	-158.689
			351.019	223.393	-218.337
			371.368	256.785	-318.202
			416.691	244.84	-387.386
			387.359	232.059	-514.14
			504.87	123.669	-562.886
			249.404	199.021	-692.424
			319.434	252.156	-552.678
			208.894	303.463	-492.254
			191.285	311.892	-416.399
			106.774	298.631	-352.036
			94.375	261.339	-258.429
			19.436	213.651	-199.163
			13.52	159.516	-132.917
			-83.405	48.382	-123.01
			-142.885	104.639	-342.91
			-73.665	176.606	-496.294
			73.175	201.437	-645.973
			555.331	67.47	-400.968
			495.146	3.977	-200.968
			377.763	-55.387	-64.291
8207	5	1	0	0	0
			-72.245	49.23	-62.067
			-124.56	71.366	16.967
			-196.856	100.97	20.571
			-274.536	87.369	63.788
			-353.391	92.566	55.082
			-423.006	56.58	76.756
			-479.061	36.17	68.016
			-530.415	-34.328	86.887
			-594.443	-57.833	-15.468
			-543.217	-208.775	129.013
			-509.673	-91.453	139.751
			-433.482	-94.006	187.04
			-385.21	-66.034	191.691
			-302.398	-66.304	201.135
			-237.245	-32.946	174.517
			-152.926	-49.878	156.418
			-96.829	-28.637	103.911
			-33.946	-83.627	55.114
			-135.436	-210.945	147.212
			-273.157	-242.192	190.4
			-429.78	-252.577	171.635
			-522.231	23.667	-92.255
			-382.902	103.155	-123.313
			-233.065	104.33	-137.821
8208	5	1	0	0	0
			48.132	-77.124	64.811
			111.338	1.527	94.416
			171.913	-12.303	133.396
			248.228	12.723	134.082
			319.314	-11.043	151.027
			389.316	8.653	133.447
			448.37	-13.496	125.784
			511.162	-10.753	66.514
			553.836	-113.374	63.407
			553.76	27.361	-91.596
			508.067	42.35	12.816
			456.282	102.246	-0.336
			393.95	113.538	22.977
			327.328	133.856	-4.026
			256.642	121.503	19.573
			180.601	122.499	-10.273
			113.976	87.605	3.851
			51.745	60.009	-73.084
			187.161	127.208	-171.232
			331.4	135.117	-175.851
			472.054	96.225	-147.252
			469.399	-164.761	134.225
			321.334	-184.948	163.692
			169.387	-175.546	143.702
8211	5	1	0	0	0
			-103.924	21.808	-51.761
			-145.564	36.522	47.915
			-221.317	43.943	70.01
			-280.876	23.633	137.806
			-358.414	8.169	150.897
			-403.082	-38.345	208.54
			-452.736	-85.703	212.38
			-469.528	-170.152	243.72
			-543.05	-229.228	171.969
			-416.228	-325.656	308.028
			-420.707	-207.729	296.685
			-344.263	-172.472	332.522
			-298.325	-118.362	319.554
			-218	-102.457	304.872
			-174.542	-57.457	257.926
			-94.57	-52.795	209.728
			-61.116	-31.553	144.387
			20.777	-73.914	86.862
			-21.04	-197.929	226.783
			-134.739	-264.484	315.135
			-282.31	-323.583	337.556
			-526.868	-138.403	74.368
			-435.745	-35.265	-8.547
			-294.46	13.491	-76.766
8222	5	1	0	0	0
			-92.349	-8.751	-6.538
			-93.142	-9.51	85.113
			-153.617	-22.14	124.511
			-166.496	-53.706	191.37
			-214.833	-84.327	222.275
			-219.104	-133.321	276.558
			-256.263	-178.811	293.738
			-234.559	-252.811	327.569
			-310.463	-318.754	289.97
			-147.56	-375.24	342.492
			-182.862	-270.464	343
			-107.876	-230.446	345.441
			-95.355	-175.56	319.847
			-39.308	-144.713	283.048
			-36.886	-96.568	235.989
			12.324	-77.24	183.399
			1.579	-41.067	119.594
			58.987	-56.253	48.681
			104.519	-182.715	146.56
			60.165	-266.801	247.63
			-31.527	-341.854	326.704
			-356.112	-230.735	217.169
			-325.442	-139.057	117.938
			-248.537	-68.246	23.314
8236	5	1	0	0	0
			-93.384	-1.091	9.068
			-91.002	-5.674	93.109
			-143.908	-15.752	141.81
			-157.198	-53.528	206.096
			-202.135	-85.55	243.697
			-206.071	-141.016	295.641
			-240.758	-186.504	312.08
			-232.854	-274.578	339.26
			-299.868	-332.174	294.093
			-136.686	-400.193	326.522
			-155.72	-303.208	356.919
			-86.531	-251.055	344.298
			-70.385	-198.528	327.02
			-17.283	-161.429	290.98
			-13.255	-109.258	243.533
			28.456	-87.472	183.552
			17.49	-52.274	120.169
			58.108	-62.782	42.586
			115.308	-194.008	130.54
			78.06	-286.29	229.144
			-17.03	-368.609	300.838
			-346.282	-233.914	219.271
			-328.724	-126.748	131.845
			-250.562	-50.427	40.039
8252	5	1	0	0	0
			-97.656	-18.471	15.043
			-94.58	-8.96	111.912
			-149.765	-20.373	157.788
			-162.182	-58.498	234.984
			-213.631	-99.398	275.941
			-212.81	-154.257	335.354
			-238.08	-207.578	362.959
			-216.983	-273.864	396.381
			-284.491	-355.961	375.152
			-106.053	-399.229	417.374
			-135.55	-291.499	415.406
			-74.807	-249.333	399.58
			-57.642	-191.444	372.773
			-8.797	-148.886	327.852
			-11.777	-96.583	275.771
			33.016	-67.878	205.96
			20.503	-35.426	143.187
			64.27	-53.926	59.638
			142.034	-184.193	167.371
			104.217	-265.513	281.959
			16.074	-353.976	368.547
			-342.229	-273.324	281.7
			-332.996	-161.651	173.447
			-265.853	-80.168	64.019
8255	5	1	0	0	0
			-83.673	8.17	-41.271
			-128.216	21.68	41.684
			-189.558	30.424	54.366
			-238.835	10.934	110.813
			-305.535	-5.453	127.611
			-350.565	-39.075	174.555
			-397.859	-83.1	178.344
			-415.267	-158.353	214.438
			-475.026	-211.36	158.303
			-367.392	-288.765	265.727
			-364.12	-194.196	261.755
			-296.64	-159.041	292.145
			-253.032	-112.086	274.827
			-187.217	-96.926	259.359
			-146.983	-61.603	215.212
			-78.057	-56.313	175.977
			-54.075	-32.898	118.387
			15.683	-63.098	65.058
			-15.309	-175.491	181.96
			-115.942	-239.362	264.082
			-252.945	-279.849	297.123
			-458.284	-122.046	77.576
			-375.023	-44.793	-15.438
			-243.979	-1.867	-69.723
8290	5	1	0	0	0
			-141.192	4.721	-32.103
			-167.369	9.002	107.243
			-255.954	2.734	141.601
			-300.522	-25.677	231.938
			-379.931	-57.35	265.702
			-414.571	-111.943	343.241
			-468.876	-169.89	363.624
			-465.684	-274.767	400.226
			-550.252	-362.601	321.646
			-348.919	-445.138	473.516
			-393.581	-308.914	464.525
			-305.618	-234.735	477.917
			-275.392	-165.442	442.22
			-190.061	-132.166	400.287
			-160.084	-82.321	334.079
			-76.397	-70.31	270.88
			-59.682	-37.693	185.564
			42.537	-88.781	108.309
			52.753	-243.85	267.232
			-41.798	-334.153	394.319
			-195.508	-419.04	477.01
			-579	-266.308	209.266
			-505.826	-146.589	68.818
			-366.528	-68.623	-30.958
8213	5	2	0	0	0
			23.564	60.353	-66.121
			-37.667	125.535	-45.512
			-54.046	177.224	-77.743
			-118.238	219.266	-93.994
			-142.674	254.698	-138.741
			-214.531	278.413	-158.982
			-243.963	291.165	-200.371
			-328.361	267.124	-241.08
			-316.665	259.681	-341.035
			-444.342	163.341	-233.813
			-380.302	227.259	-199.043
			-362.154	210.833	-109.489
			-317.696	209.904	-75.575
			-282.115	163.915	-29.329
			-222.799	149.702	-10.606
			-181.446	93.917	24.374
			-119.207	70.054	23.934
			-90.094	-15.471	26.062
			-257.798	-35.962	17.8
			-367.741	19.006	-33.383
			-449.113	85.822	-125.635
			-188.215	269.655	-344.535
			-63.645	225.788	-283.522
			18.932	149.598	-207.235
8221	5	2	0	0	0
			11.732	-81.114	56.734
			79.58	-37.351	103.621
			115.414	-65.517	152.203
			197.04	-61.634	181.894
			248.188	-96.207	208.866
			328.971	-100.795	209.447
			379.154	-137.266	209.393
			444.561	-144.761	165.63
			471.718	-252.114	149.757
			537.582	-117.111	37.279
			476.516	-92.215	120.229
			445.838	-18.79	110.191
			386.053	6.785	119.833
			325.957	45.4	88.597
			255.072	48.633	86.742
			188.617	66.355	39.976
			121.095	45.116	31.827
			75.76	40.263	-45.184
			230.819	82.244	-97.711
			374.211	60.121	-65.576
			500.109	-14.055	-24.899
			365.717	-279.27	198.019
			211.845	-260.916	199.471
			77.061	-209.919	141.501
8201	5	2	0	0	0
			55.7	-93.759	61.46
			146.728	-17.82	75.495
			211.423	-40.569	107.662
			297.449	-14.108	97.186
			363.47	-38.966	108.814
			444.823	-19.995	86.047
			507.152	-56.813	76.95
			583.514	-56.118	-3.05
			607.082	-180.38	-21.849
			604.621	-41.04	-182.062
			582.164	-8.394	-60.173
			505.245	73.916	-73.597
			447.257	88.096	-39.64
			364.46	110.443	-61.439
			295.475	98.971	-29.35
			209.98	105.755	-55.677
			140.531	72.851	-26.184
			53.562	46.222	-94.665
			194.712	86.728	-217.153
			348.517	97.469	-244.203
			504.493	46.927	-234.175
			507.875	-218.762	72.418
			352.738	-218.708	118.006
			201.885	-200.153	110.811
8204	5	2	0	0	0
			73.288	-80.08	51.181
			146.485	-3.372	70.475
			221.604	-18.683	92.813
			297.536	16.193	76.052
			372.427	-2.774	73.358
			440.843	21.455	37.01
			499.672	-6.555	15.814
			544.666	3.362	-71.344
			584.788	-106.364	-100.904
			548.576	68.889	-244.029
			526.871	69.711	-127.983
			464.74	139.953	-110.318
			411.835	144.067	-68.95
			335.769	163.735	-70.229
			271.03	144.898	-34.591
			185.938	139.94	-49.393
			126.496	101.056	-22.038
			37.388	77.676	-81.036
			146.997	151.303	-214.868
			286.838	176.166	-260.016
			445.858	148.123	-275.484
			511.747	-178.358	-7.882
			377.142	-195.845	67.558
			227.395	-183.688	87.486
8203	5	2	0	0	0
			-70.113	-72.948	70.755
			-7.946	-52.72	159.652
			-13.046	-85.42	231.453
			35.449	-115.906	291.339
			42.038	-174.706	350.906
			99.715	-223.58	388.495
			110.91	-298.535	417.279
			190.507	-370.915	410.425
			132.087	-478.97	401.656
			355.171	-417.849	332.485
			272.271	-344.168	390.908
			293.944	-252.814	357
			254.418	-182.056	337.819
			253.139	-123.11	277.881
			199.826	-77.697	236.062
			185.708	-38.771	162.142
			122.49	-22.886	114.206
			116.257	-26.2	3.959
			292.775	-103.991	30.999
			380.69	-197.688	133.602
			397.198	-324.501	234.188
			-2.834	-423.518	370.878
			-105.121	-307.886	301.321
			-140.122	-206.08	186.898
8205	5	2	0	0	0
			-92.095	43.728	-69.738
			-151.968	55.594	31.385
			-225.428	84.151	36.576
			-295.668	69.697	86.967
			-375.881	68.347	84.37
			-437.673	34.903	126.372
			-505.65	11.849	122.089
			-560.481	-72.104	144.52
			-622.48	-101.508	35.169
			-548.526	-252.726	191.13
			-530.47	-124.241	197.596
			-443.832	-113.134	249.922
			-381.365	-74.561	240.669
			-300.814	-79.496	239.302
			-238.596	-39.74	204.812
			-156.176	-53.325	180.154
			-106.803	-28.844	118.736
			-22.814	-90.359	73.809
			-111	-222.131	180.389
			-253.202	-267.609	241.152
			-415.919	-292.209	238.532
			-557.879	-12.977	-58.15
			-424.973	62.46	-106.456
			-270.137	80.371	-131.444
8253	5	2	0	0	0
			43.637	-47.614	70.977
			108.088	17.53	71.229
			157.09	17.356	111.972
			234.708	37.341	97.326
			298.48	21.465	121.454
			372.109	20.884	91.044
			422.642	-16.516	93.587
			472.55	-43.943	31.833
			506.278	-132.327	58.487
			510.811	-65.893	-114.369
			474.379	-16.426	-36.488
			429.838	47.261	-65.418
			377.017	73.588	-42.279
			304.516	92.819	-69.799
			238.87	92.048	-43.476
			163.471	83.703	-65.312
			110.124	56.841	-37.278
			41.611	21.292	-83.209
			150.811	24.123	-201.761
			297.874	22.428	-223.243
			431.739	-26.958	-191.88
			416.454	-152.187	138.136
			287.962	-136.518	187.876
			145.75	-122.864	164.619
8387	5	2	0	0	0
			-47.366	-49.085	92.324
			38.924	-0.896	169.498
			56.488	-24.146	253.105
			138.751	-33.457	312.489
			173.478	-81.556	374.082
			257.218	-115.391	398.46
			288.194	-185.38	419.962
			371.123	-242.197	393.529
			342.7	-368.392	411.383
			499.078	-308.553	283.889
			430.414	-219.878	343.868
			433.018	-131.293	297.592
			385.853	-64.51	287.396
			357.761	-12.257	219.901
			281.681	22.378	190.457
			231.617	43.882	107.003
			149.408	40.375	82.745
			108.097	14.631	-35.496
			323.981	-28.326	-49.546
			454.067	-101.665	50.3
			517.426	-210.108	169.455
			198.516	-335.428	432.548
			43.647	-260.574	387.419
			-60.438	-179.78	274.143
8388	5	2	0	0	0
			39.569	-62.976	81.575
			103.466	2.115	101.166
			167.051	-2.265	139.4
			248.633	16.579	139.264
			322.447	-13.346	163.117
			400.012	-3.572	141.38
			461.121	-39.24	138.556
			529.488	-50.913	82.793
			561	-161.063	80.084
			592.609	-48.342	-93.683
			539.799	-2.325	10.371
			480.838	65.28	-17.298
			415.844	87.799	4.476
			342.387	111.631	-24.426
			267.045	107.756	-2.366
			187.544	111.851	-36.174
			112.171	80.002	-21.2
			58.036	34.657	-76.887
			201.715	77.435	-203.943
			352.064	76.543	-206.146
			494.203	22.502	-172.105
			442.635	-201.575	157.073
			303.163	-187.153	192.895
			159.112	-173.805	172.351
8219	5	2	0	0	0
			13.416	-73.021	78.314
			90.282	-23.688	115.559
			144.439	-51.597	164.956
			228.894	-44.474	180.034
			283.379	-84.457	205.481
			365.071	-94.868	196.033
			414.971	-135.975	195.681
			484.894	-153.931	140.771
			492.106	-262.209	132.545
			555.351	-130.085	-9.027
			509.867	-103.647	82.707
			468.189	-23.694	68.121
			414.632	5.27	84.142
			350.136	46.261	62.203
			281.145	55.861	68.586
			207.659	74.595	22.411
			132.99	60.539	21.701
			75.635	46.822	-58.371
			236.978	68.628	-145.977
			382.861	38.865	-125.714
			510.512	-34.637	-79.36
			384.156	-284.202	199.897
			231.409	-269.191	211.825
			88.673	-213.714	169.168
8223	5	2	0	0	0
			65.698	38.795	-91.294
			19.766	134.297	-66.258
			29.04	190.987	-107.367
			-17.665	252.106	-139.352
			-22.405	292.203	-197.071
			-83.396	339.11	-235.545
			-98.446	354.31	-298.422
			-176.906	352.611	-354.877
			-144.914	305.154	-448.631
			-322.351	274.899	-370.021
			-243.964	337.251	-320.807
			-253.453	321.458	-224.806
			-213.348	316.664	-175.995
			-206.835	262.991	-108.359
			-159.898	230.299	-73.791
			-147.924	157.802	-25.227
			-95.003	114.528	-13.787
			-109.006	11.366	-5.025
			-262.597	60.08	-50.889
			-338.3	141.767	-140.89
			-361.555	204.424	-264.022
			-27.261	261.827	-416.839
			69.403	209.662	-327.779
			108.803	119.89	-223.1
8121	10	1	0	0	0
			-17.67	-75.166	27.332
			39.396	-87.249	74.254
			63.843	-127.931	107.097
			125.813	-151.859	128.17
			153.507	-192.419	160.109
			218.275	-217.127	169.414
			244.083	-259.84	183.032
			313.337	-290.754	161.06
			303.506	-379.223	157.813
			401.713	-299.891	67.511
			346.752	-261.594	127.655
			331.806	-189.557	105.875
			290.281	-159.407	102.924
			259.115	-113.968	66.469
			207.292	-89.71	56.383
			167.37	-51.403	14.642
			112.799	-34.87	7.519
			59.956	-18.777	-42.554
			207.806	-67.647	-96.691
			308.602	-122.471	-53.669
			386.892	-199.877	15.023
			191.386	-353.277	190.156
			77.013	-296.195	155.42
			-6.524	-227.643	99.046
esp3	10	1	0	0	0
			-10.126	-4.143	-4.655
			-14.461	-4.158	1.303
			-22.16	-5.216	3.888
			-25.634	-7.769	10.436
			-31.479	-8.988	13.767
			-35.429	-11.979	19.929
			-40.927	-14.537	22.461
			-44.249	-20.924	30.047
			-52.799	-26.929	26.815
			-37.951	-35.134	37.732
			-38.413	-23.816	34.632
			-28.341	-22.186	32.597
			-24.811	-18.676	28.601
			-17.575	-17.162	25.324
			-14.223	-14.664	19.97
			-7.42	-14.262	16.491
			-4.478	-10.309	9.932
			0.488	-10.558	5.332
			-1.689	-26.376	16.347
			-10.189	-30.911	26.767
			-23.18	-33.343	35.032
			-49.568	-17.793	14.257
			-40.793	-12.878	2.062
			-29.114	-10.689	-6.918
esp5	10	1	0	0	0
			0.92	9.383	-9.66
			-8.822	9.242	-11.838
			-14.44	12.386	-17.386
			-20.943	9.145	-22.408
			-26.27	11.651	-27.363
			-32.095	8.485	-33.021
			-36.616	11.085	-37.783
			-42.478	6.166	-47.522
			-43.351	13.441	-55.537
			-42.261	-8.689	-57.778
			-42.369	-3.723	-48.342
			-34.698	-8.46	-40.614
			-31.107	-7.077	-34.886
			-24.769	-10.372	-29.784
			-20.212	-7.966	-24.047
			-13.228	-11.078	-19.599
			-7.831	-8.519	-12.738
			1.814	-8.376	-10.506
			-3.132	-20.636	-29.522
			-17.203	-21.961	-39.082
			-30.864	-18.8	-48.366
			-33.268	23.059	-45.199
			-20.374	25.335	-34.404
			-6.53	24.078	-25.198
esp15	10	1	0	0	0
			-0.951	8.163	-12.205
			-9.408	7.424	-13.099
			-16.107	9.65	-19.856
			-22.527	5.75	-24.741
			-27.796	6.957	-30.473
			-33.5	2.908	-35.688
			-38.213	3.3	-42.209
			-42.447	-4.22	-49.643
			-42.776	1.382	-61.364
			-41.24	-22.822	-56.664
			-41.909	-13.925	-48.36
			-36.385	-17.361	-39.792
			-31.993	-14.753	-33.606
			-25.889	-16.283	-27.692
			-20.95	-13.476	-22.53
			-14.411	-14.682	-17.542
			-8.218	-10.913	-11.461
			0.101	-10.461	-9.677
			-4.394	-25.979	-25.98
			-17.972	-29.69	-35.141
			-32.142	-29.609	-46.215
			-35.82	13.729	-52.019
			-22.221	18.269	-40.776
			-8.009	19	-30.454
esp1	10	2	0	0	0
			-5.035	2.245	-7.945
			-11.213	0.545	-4.479
			-17.124	1.418	-5.495
			-22.412	-0.692	-3.154
			-28.466	-0.309	-3.773
			-33.587	-3.042	-1.832
			-38.948	-3.855	-2.563
			-44.332	-9.452	-1.594
			-49.107	-9.49	-7.931
			-46.285	-21.115	0.603
			-43.253	-13.861	1.569
			-36.227	-14.668	4.837
			-31.203	-12.495	4.401
			-24.979	-13.128	4.959
			-19.913	-11.069	3.635
			-13.442	-11.803	3.299
			-8.302	-8.479	1.138
			-1.517	-10.092	-0.957
			-10.597	-23.373	0.255
			-23.359	-26.833	4.587
			-36.313	-25.043	5.127
			-42.189	-1.173	-12.291
			-31.176	3.517	-16.822
			-17.954	3.449	-17.666
esp4	10	2	0	0	0
			2.67	-8.975	0.59
			9.461	-7.093	3.788
			14.797	-10.276	6.668
			21.676	-8.676	8.097
			26.926	-10.734	10.748
			33.947	-9.447	11.083
			39.599	-11.514	11.683
			47.739	-9.657	8.52
			52.234	-17.892	7.57
			55.232	-5.165	-1.785
			48.868	-4.787	5.111
			42.673	1.196	2.952
			36.629	1.738	3.602
			30.716	4.427	0.919
			24.306	3.503	0.664
			18.529	5.156	-2.828
			11.685	2.934	-2.676
			5.64	2.354	-7.39
			20.646	7.038	-15.753
			34.253	8.045	-12.955
			46.616	3.544	-7.299
			40.549	-23.3	11.431
			26.119	-25.738	8.889
			12.777	-23.016	3.952
esp6	10	2	0	0	0
			-0.837	-7.213	2.433
			4.002	-7.575	5.739
			6.354	-11.351	9.467
			12.317	-12.8	11.391
			15.458	-16.931	14.209
			21.336	-18.829	15.124
			24.913	-22.661	16.231
			31.513	-25.063	13.459
			31.431	-33.389	13.692
			39.888	-25.775	5.452
			33.371	-22.53	11.059
			32.599	-15.52	8.298
			28.271	-12.271	7.73
			25.303	-8.286	4.563
			20.223	-6.297	4.057
			16.206	-2.971	0.219
			9.976	-1.993	-0.503
			6.049	-0.877	-5.103
			19.481	-4.475	-11.025
			29.914	-9.052	-6.951
			37.769	-16.725	-0.104
			21.154	-32.035	16.023
			9.143	-28.096	13.003
			0.371	-21.123	7.371
esp9	10	2	0	0	0
			6.543	-0.065	-6.122
			5.281	6.242	-8.457
			7.264	10.076	-11.411
			6.056	14.802	-14.91
			7.693	19.01	-18.281
			5.761	23.754	-22.025
			6.5	27.083	-26.317
			2.355	31.014	-32.381
			6.907	31.169	-38.488
			-7.552	30.587	-38.913
			-2.935	30.804	-32.504
			-7.435	26.786	-26.723
			-6.539	23.558	-22.17
			-8.392	19.074	-18.055
			-6.741	14.878	-14.519
			-8.331	10.003	-11
			-5.651	5.805	-7.865
			-6.863	-0.269	-5.486
			-16.348	3.374	-16.973
			-18.864	13.565	-24.01
			-15.029	23.911	-32.126
			14.356	24.056	-32.72
			18.038	13.654	-25.207
			15.757	3.298	-18.222
esp10	10	2	0	0	0
			-8.98	-3.957	-2.207
			-10.964	-6.443	3.673
			-16.338	-9.03	6.393
			-17.577	-13.342	11.522
			-21.912	-16.363	14.799
			-23.014	-21.25	19.243
			-26.401	-25.382	21.342
			-26.142	-33.303	24.731
			-32.514	-38.138	22.43
			-19.163	-44.135	26.381
			-20.536	-35.817	26.457
			-13.563	-31.319	25.615
			-11.824	-26.3	22.982
			-6.361	-22.995	20.115
			-5.097	-18.611	15.716
			-0.323	-16.026	11.821
			0.103	-10.958	7.196
			3.587	-9.252	1.2
			6.22	-25.069	7.233
			1.819	-32.699	16.156
			-7.443	-39.494	23.915
			-34.339	-27.991	14.716
			-30.906	-18.799	5.338
			-23.621	-11.975	-2.497
esp11	10	2	0	0	0
			4.338	-6.057	-6.093
			8.978	-8.596	0.126
			13.691	-12.023	0.933
			18.849	-12.633	3.956
			23.317	-15.785	5.252
			28.304	-16.085	8.779
			32.745	-18.392	10.537
			39.915	-16.195	12.585
			46.141	-20.65	7.817
			48.381	-5.969	13.136
			41.118	-10.489	14.633
			35.287	-5.265	14.577
			30.345	-4.637	12.473
			26.151	-1.264	10.238
			21.307	-1.021	8.034
			16.917	2.661	6.407
			10.993	2.315	4.145
			6.611	6.05	-0.623
			21.428	12.743	0.529
			31.99	10.871	7.216
			40.819	3.939	12.47
			36.286	-25.521	2.349
			25.875	-24.054	-5.611
			15.716	-17.664	-10.72
esp12	10	2	0	0	0
			5.743	-6.98	0.136
			10.643	-3.658	5.064
			15.612	-4.849	8.288
			20.757	-1.694	11.477
			26.078	-2.545	14.293
			31.687	1.084	16.291
			37.439	0.648	17.292
			44.297	5.835	15.609
			51.592	0.524	13.942
			50.349	14.876	8.373
			43.737	11.486	13.485
			36.355	15.019	12.189
			30.726	13.273	11.92
			24.952	14.217	8.658
			19.869	11.278	7.197
			14.42	11.28	2.734
			10.067	7.878	1.494
			5.052	5.801	-4.431
			17.246	16.483	-8.758
			28.709	22.077	-4.421
			40.366	21.179	3.681
			43.219	-8.952	13.929
			31.514	-15.127	8.488
			20.145	-16.052	1.718
esp13	10	2	0	0	0
			1.628	-7.987	4.278
			8.389	-4.914	6.156
			12.736	-6.791	9.547
			19.757	-6.115	9.258
			24.728	-7.982	11.627
			31.631	-8.098	10.072
			36.372	-10.962	10.292
			43.604	-12.233	6.636
			45.83	-19.748	7.691
			48.457	-12.436	-4.687
			44.428	-9.228	1.497
			38.908	-3.788	-1.413
			33.905	-1.889	-0.176
			27.868	0.921	-3.224
			22.283	0.793	-2.325
			16.258	1.718	-4.98
			11.074	0.821	-3.634
			4.584	-0.505	-7.215
			16.652	-1.502	-17.424
			28.849	-2.093	-17.236
			40.533	-5.728	-11.882
			35.075	-21.161	13.187
			21.998	-21.472	14.68
			10.587	-19.272	11.551
esp14	10	2	0	0	0
			-6.233	-1.518	-7.65
			-11.351	-3.406	-3.796
			-17.565	-4.784	-3.553
			-21.818	-8.296	-0.076
			-27.531	-10.405	0.562
			-31.249	-14.422	3.609
			-36.224	-17.139	3.85
			-38.689	-23.689	7.326
			-44.629	-27.74	1.087
			-36.4	-35.775	10.576
			-35.71	-26.46	10.438
			-28.428	-24.919	12.769
			-24.495	-21.056	11.014
			-18.623	-19.142	10.629
			-14.646	-15.551	8.145
			-8.899	-14.3	7.088
			-5.244	-10.28	3.659
			0.555	-9.432	1.304
			-1.936	-24.222	6.018
			-11.429	-31.106	12.549
			-24.851	-34.533	14.508
			-41.837	-17.284	-5.177
			-32.775	-9.962	-12.472
			-20.019	-5.748	-15.3
8364	9	1	0	0	0
			-9.804	-4.24	-7.008
			-13.811	-6.231	0.506
			-20.774	-9.325	2.312
			-23.282	-14.196	7.738
			-28.692	-17.765	9.792
			-31.264	-22.507	14.149
			-35.569	-26.368	16.215
			-37.217	-34.553	22.025
			-43.856	-39.852	17.568
			-26.51	-48.392	24.937
			-28.46	-38.6	26.162
			-20.457	-33.981	24.367
			-17.368	-29.459	21.517
			-12.058	-26.626	18.676
			-9.662	-21.892	14.881
			-3.954	-18.955	11.432
			-1.767	-12.641	7.002
			3.458	-11.811	0.71
			3.409	-30.315	5.882
			-2.858	-38.46	15.527
			-12.487	-45.703	24.453
			-45.634	-28.304	7.261
			-37.82	-20.31	-2.548
			-26.951	-13.343	-9.76
8356	9	1	0	0	0
			-0.8	2.329	-6.958
			-8.183	5.36	-6.809
			-12.433	9.55	-10.438
			-19.605	10.349	-10.598
			-23.716	12.821	-14.023
			-29.933	12.095	-14.136
			-34.237	13.101	-17.586
			-40.793	8.718	-19.81
			-42.037	9.335	-28.797
			-47.462	-3.335	-20.843
			-43.412	3.519	-16.688
			-39.998	0.745	-10.173
			-34.798	1.315	-7.535
			-29.983	-1.855	-5.079
			-24.215	-0.792	-3.938
			-18.392	-4.155	-1.964
			-11.657	-2.613	-1.868
			-4.984	-6.427	-1.759
			-19.38	-15.577	-6.007
			-32.029	-14.586	-8.282
			-44.267	-9.578	-12.116
			-32.444	16.198	-28.425
			-19.415	14.548	-26.226
			-8.072	10.209	-21.668
8360	9	1	0	0	0
			-1.549	-9.819	3.367
			5.404	-8.539	8.356
			8.529	-12.05	12.562
			15.716	-13.141	14.097
			19.024	-17.801	17.316
			25.805	-19.035	17.98
			29.644	-22.81	19.539
			37.153	-24.612	17.514
			37.37	-35.187	18.681
			47.444	-26.414	6.573
			39.947	-21.666	13.826
			37.993	-15.336	9.155
			33.489	-12.531	8.914
			29.427	-8.525	4.78
			23.49	-6.345	4.733
			18.847	-3.193	-0.099
			12.273	-2.094	-0.308
			7.002	-2.037	-6.479
			22.52	-7.983	-11.998
			34.08	-12.01	-8.097
			44.431	-17.648	-1.267
			25.564	-34.304	21.935
			12.857	-30.349	17.815
			3.073	-24.582	11.889
8358	9	1	0	0	0
			-7.91	-2.585	-7.22
			-15.801	-3.568	0.55
			-23.712	-3.986	0.853
			-29.577	-7.895	6.197
			-36.12	-10.212	7.099
			-40.692	-15.178	11.736
			-46.716	-18.751	12.165
			-50.272	-28.047	15.959
			-58.589	-31.935	8.014
			-45.327	-44.588	22.254
			-45.426	-32.087	20.94
			-36.361	-29.077	24.18
			-31.145	-24.414	22.12
			-23.156	-22.22	20.782
			-18.956	-17.771	17.112
			-11.054	-15.952	14.454
			-7.659	-11.301	9.772
			1.159	-10.803	2.923
			-3.405	-32.37	11.806
			-14.412	-39.616	20.144
			-30.866	-44.39	26.741
			-56.224	-21.289	-2.245
			-43.354	-13.033	-11.001
			-29.096	-8.227	-15.511
8365	9	1	0	0	0
			-6.191	-5.139	-6.723
			-12.144	-2.203	-0.902
			-19.348	-3.168	-1.281
			-25.207	-3.548	3.76
			-31.283	-5.06	4.678
			-36.034	-7.121	9.565
			-41.186	-8.814	10.896
			-46.631	-12.92	17.365
			-54.059	-18.273	12.211
			-43.914	-25.207	28.981
			-42.608	-14.763	23.816
			-33.651	-13.571	24.803
			-29.152	-11.322	22.346
			-22.444	-10.347	21.23
			-17.444	-7.902	17.174
			-10.538	-8.907	14.843
			-6.111	-6.637	9.333
			0.795	-8.983	5.257
			-5.986	-22.382	18.648
			-17.378	-24.631	26.693
			-30.366	-24.689	32.466
			-49.081	-13.986	-0.658
			-37.192	-11.909	-8.215
			-23.602	-11.194	-12.901
8314	9	1	0	0	0
			-8.347	-3.215	-2.34
			-10.404	-5.244	4.258
			-15.624	-8.136	7.506
			-16.597	-11.297	13.404
			-20.091	-13.906	16.948
			-20.87	-17.408	22.093
			-24.962	-20.569	25.446
			-25.765	-28.053	31.582
			-32.925	-32.234	30.423
			-16.283	-40.584	33.759
			-17.988	-31.477	33.41
			-10.503	-28.132	29.361
			-8.853	-24.138	24.793
			-4.594	-22.236	19.968
			-3.165	-18.451	16.178
			1.143	-16.785	11.016
			1.642	-11.498	6.296
			3.768	-9.783	-0.098
			4.946	-26.876	6.531
			2.381	-33.72	16.993
			-4.707	-39.206	27.71
			-35.854	-22.915	20.587
			-31.557	-15.686	9.918
			-24.216	-11.58	0.503
8317	9	1	0	0	0
			-6.166	2.687	-5.634
			-11.823	2.363	-0.221
			-18.303	2.923	-0.677
			-23.997	0.471	2.314
			-29.944	0.85	1.919
			-35.05	-2.251	4.671
			-40.879	-2.488	4.162
			-46.74	-8.988	5.998
			-52.427	-7.918	-0.893
			-47.247	-23.555	5.333
			-43.986	-15.474	8.792
			-35.972	-17.317	10.253
			-30.719	-14.352	9.556
			-24.54	-14.95	8.38
			-19.717	-11.468	7.384
			-13.26	-12.032	5.695
			-8.343	-8.231	4.41
			-2.422	-9.129	-1.211
			-12.542	-23.786	-0.597
			-22.442	-27.371	3.141
			-35.324	-28.972	5.733
			-45.454	1.316	-6.683
			-33.452	4.933	-10.457
			-22.251	5.639	-13.146
8315	9	1	0	0	0
			-10.001	-1.05	-3.338
			-13.781	-2.029	4.94
			-20.227	-3.399	7.243
			-23.418	-7.743	12.734
			-29.541	-9.656	14.565
			-32	-13.71	20.052
			-36.646	-16.305	22.421
			-39.128	-23.546	27.994
			-46.18	-28.255	23.978
			-31.67	-38.21	32.075
			-32.09	-27.94	31.946
			-24.299	-24.552	30.11
			-20.899	-20.977	26.945
			-15.022	-18.95	23.552
			-11.948	-15.24	19.584
			-5.695	-13.353	15.906
			-3.354	-8.447	11.122
			2.474	-8.632	4.571
			0.655	-26.574	13.306
			-6.894	-33.621	23.122
			-18.037	-37.681	31.979
			-48.201	-17.846	14.622
			-40.532	-11.855	2.685
			-28.954	-7.673	-4.834
8328	9	1	0	0	0
			4.585	-9.972	0.777
			12.057	-6.081	4.606
			18.558	-8.206	6.389
			26.594	-6.423	5.344
			32.329	-8.444	6.131
			39.999	-7.01	4.715
			45.494	-9.1	4.388
			54.452	-6.422	0.533
			59.676	-16.275	-1.532
			59.397	0.572	-15.842
			55.055	1.091	-6.146
			46.014	5.575	-7.673
			40.231	5.646	-5.971
			32.745	7.307	-6.905
			26.577	6.22	-5.088
			18.977	7.738	-6.427
			12.017	6.067	-4.897
			5.402	3.967	-9.11
			18.616	8.087	-21.806
			32.96	10.157	-22.724
			48.43	9.654	-19.704
			47.91	-22.106	5.82
			32.383	-25.081	5.605
			17.851	-23.454	2.811
8318	9	1	0	0	0
			9.222	-1.549	-4.328
			8.855	6.196	-6.914
			11.825	9.924	-11.568
			11.476	15.375	-15.426
			13.982	19.281	-19.19
			13.312	24.519	-22.028
			14.821	27.648	-25.393
			11.909	34.136	-31.322
			18.416	33.701	-39.363
			0.758	35.179	-42.259
			4.799	34.793	-32.27
			-0.941	28.993	-28.306
			-0.987	25.48	-24.534
			-3.361	21.073	-21.826
			-2.709	16.766	-17.996
			-5.054	11.347	-14.434
			-4.542	6.951	-9.951
			-6.716	-0.775	-7.839
			-12.704	4.913	-24.17
			-13.665	17.097	-30.981
			-10.346	30.487	-35.631
			25.986	26.832	-29.976
			25.433	13.744	-24.401
[truncated: 226 more rows]

## Sheet: Data
ID	Pop	Sex	Shell	Mass (kg)	hmax/hmin -1	Hmax-hmin (cm)	Energy Deficit (J)
906	1	1	1	37.7755	0.0333885	0.823524	3.04869
1683	1	1	1	63.4001	0.101094	3.11041	19.3256
1715	1	1	1	54.061	0.0618169	1.76515	9.35173
1759	1	1	1	60.2036	0.100069	2.97419	17.5476
1761	1	1	1	69.7844	0.0666687	2.06631	14.1312
903	1	2	1	23.6844	0.0644524	1.40214	3.25446
912	1	2	1	99.8601	0.0255928	0.892132	8.73066
919	1	2	1	20.1966	0.0804932	1.66366	3.29282
933	1	2	1	76.4993	0.0682758	2.20689	16.5449
1698	1	2	1	31.4328	-0.00284536	-0.0668011	-0.205775
1709	1	2	1	20.1877	0.0481037	0.988937	1.95651
1758	1	2	1	17.4675	0.0494087	0.962816	1.64817
1760	1	2	1	66.8894	0.0370757	1.14148	7.48258
193	2	1	1	257.109	0.0988878	4.7609	119.959
893	2	1	1	326.606	0.0454337	2.26799	72.5923
1150	2	1	1	68.3847	0.0865713	2.68812	18.015
1207	2	1	1	48.5088	0.0883285	2.45078	11.6507
1727	2	1	1	194.531	0.0236312	1.01033	19.261
1737	2	1	1	103.985	0.0252033	0.880577	8.97353
1745	2	1	1	29.1221	0.0961721	2.16173	6.16951
1747	2	1	1	26.561	0.0768325	1.72792	4.49775
1752	2	1	1	43.66	0.0238743	0.624943	2.67393
1755	2	1	1	71.0468	0.107748	3.45509	24.0564
58	2	2	1	87.5907	0.0869833	2.90959	24.9756
200	2	2	1	97.9981	0.004057	0.139908	1.34365
444	2	2	1	100.891	0.0390202	1.35975	13.4443
859	2	2	1	123.396	0.0273746	1.02055	12.3413
894	2	2	1	45.7226	0.0646676	1.7324	7.76257
1143	2	2	1	22.1417	0.0883724	1.88855	4.09793
1731	2	2	1	69.5004	0.0397337	1.23731	8.42736
1732	2	2	1	51.7729	0.0453722	1.27332	6.4605
1733	2	2	1	79.5128	0.0733201	2.34767	18.2936
1735	2	2	1	58.1567	0.0361528	1.06257	6.05597
1743	2	2	1	71.3351	0.0801241	2.51637	17.5916
1750	2	2	1	84.8355	0.0675419	2.23833	18.6092
1751	2	2	1	28.2637	0.0925399	2.1317	5.90446
1757	2	2	1	92.2157	0.0261082	0.901947	8.15102
8177	5	1	1	144.298	0.0748372	2.90759	41.1167
8207	5	1	1	58.8807	0.058623	1.70248	9.82383
8208	5	1	1	51.2624	0.0780549	2.15394	10.8208
8211	5	1	1	63.2107	0.0595037	1.82214	11.2875
8222	5	1	1	40.4121	0.0638528	1.64009	6.49539
8236	5	1	1	45.6821	0.0615062	1.6499	7.38634
8252	5	1	1	51.5153	0.0728526	2.02454	10.2209
8255	5	1	1	40.9786	0.047096	1.24044	4.98149
8290	5	1	1	117.524	0.0138748	0.509335	5.86618
8213	5	2	1	43.7854	0.075636	1.99215	8.54825
8221	5	2	1	44.3589	0.0685371	1.86066	8.08861
8201	5	2	1	67.3853	0.0446734	1.35148	8.92485
8204	5	2	1	64.2464	0.0586004	1.75952	11.0782
8203	5	2	1	74.3581	0.0512083	1.62722	11.8577
8205	5	2	1	71.3433	0.0593151	1.82988	12.7939
8253	5	2	1	45.6099	0.0483097	1.29435	5.78544
8387	5	2	1	88.0716	0.0321797	1.09946	9.48945
8388	5	2	1	63.0366	0.061183	1.80463	11.1483
8219	5	2	1	56.9861	0.0519384	1.49928	8.37294
8223	5	2	1	55.8562	0.0118404	0.339682	1.85939
8121	10	1	2	24.2783	0.0841565	1.81515	4.31875
esp3	10	1	2	45.2415	0.103225	2.6449	11.7266
esp5	10	1	2	64.0172	0.11485	3.25313	20.4091
esp15	10	1	2	68.2303	0.0896263	2.64632	17.6948
esp1	10	2	2	24.842	0.165563	3.46446	8.4343
esp4	10	2	2	34.5338	0.12347	2.91671	9.87107
esp6	10	2	2	22.6424	0.0807893	1.67734	3.72195
esp9	10	2	2	24.4449	0.146066	3.03599	7.27301
esp10	10	2	2	28.2944	0.0959357	2.15503	5.97558
esp11	10	2	2	26.5796	0.155214	3.16984	8.25681
esp12	10	2	2	33.659	0.0803242	1.87262	6.177
esp13	10	2	2	28.9451	0.0903817	2.02394	5.74115
esp14	10	2	2	25.0294	0.186007	3.94665	9.68065
8364	9	1	2	48.4158	0.0988763	2.47972	11.7656
8356	9	1	2	28.9996	0.049218	1.10644	3.14446
8360	9	1	2	35.6767	0.0448521	1.0467	3.6596
8358	9	1	2	71.7924	0.0696396	2.05606	14.4657
8365	9	1	2	45.6246	0.0712901	1.76605	7.89639
8314	9	1	2	32.5886	0.133799	2.98728	9.54042
8317	9	1	2	34.2271	0.0565893	1.27025	4.26075
8315	9	1	2	44.8009	0.132384	3.27609	14.3836
8328	9	1	2	49.0636	0.1125	2.90819	13.9833
8318	9	1	2	32.1793	0.165328	3.60037	11.354
8371	9	2	2	32.2377	0.0612445	1.43257	4.52592
8372	9	2	2	112.173	0.0470553	1.68857	18.5624
8373	9	2	2	19.7195	0.0917768	1.81815	3.5136
8374	9	2	2	15.3945	0.0836292	1.49253	2.25172
8367	9	2	2	18.6393	0.0748203	1.45137	2.65114
8362	9	2	2	21.0463	0.13031	2.66295	5.49243
8361	9	2	2	25.2919	0.0906952	1.88339	4.66818
8363	9	2	2	18.5839	0.20085	3.88186	7.06974
8370	9	2	2	24.6669	0.0617376	1.2752	3.08261

## Sheet: Neck Data
Island	shell	shellcode	CAS ID	sex	straight_length	neck	neck corrected	Carapace height middle (cheight)	cheight corrected	n/cheight corrected
abingdon	saddle	1	8112	male	36	22.6	0.627778	16.75	0.465278	1.34925
abingdon	saddle	1	8111	male	35	18	0.514286	17.7	0.505714	1.01695
abingdon	saddle	1	8110	male	32	23.6	0.7375	15.7	0.490625	1.50318
isabela_becki	saddle	1	8115	male	41.5	26.4	0.636145	21.25	0.512048	1.24235
isabela_becki	saddle	1	8117	male	37.3	26.8	0.718499	19.2	0.514745	1.39583
isabela_becki	saddle	1	8118	male	34.25	24.4	0.712409	15.6	0.455474	1.5641
isabela_becki	saddle	1	8116	male	34	26.6	0.782353	18	0.529412	1.47778
isabela_becki	saddle	1	8119	male	18.75	10.1	0.538667	9.8	0.522667	1.03061
duncan	saddle	1	8358	male	29.5	19.7	0.667797	15	0.508475	1.31333
duncan	saddle	1	8296	male	28	17	0.607143	13.75	0.491071	1.23636
duncan	saddle	1	8293	male	26.5	20	0.754717	12.25	0.462264	1.63265
duncan	saddle	1	8295	male	25.4	18.6	0.732283	11.9	0.468504	1.56303
duncan	saddle	1	8291	female	22	14.6	0.663636	10.4	0.472727	1.40385
duncan	saddle	1	8300	female	21.1	13.2	0.625592	9.9	0.469194	1.33333
duncan	saddle	1	8310	female	21	13.2	0.628571	11.4	0.542857	1.15789
duncan	saddle	1	8308	female	20.5	12.4	0.604878	10.8	0.526829	1.14815
duncan	saddle	1	8349	female	18.7	12	0.641711	8.1	0.433155	1.48148
espanola	saddle	1	8121	male	22.2	13	0.585586	11.2	0.504505	1.16071
espanola	saddle	1	8122	female	21	11	0.52381	10.75	0.511905	1.02326
isabela_microphyes	domed	2	8158	male	40.5	19.6	0.483951	16.9	0.417284	1.15976
isabela_microphyes	domed	2	8167	male	37.8	20.8	0.550265	17.8	0.470899	1.16854
isabela_microphyes	domed	2	8168	male	37.5	20.4	0.544	17.3	0.461333	1.17919
isabela_microphyes	domed	2	8159	male	37.3	19.6	0.525469	18.1	0.485255	1.08287
isabela_microphyes	domed	2	8164	male	36.25	18	0.496552	16.6	0.457931	1.08434
isabela_microphyes	domed	2	8165	male	36	20.4	0.566667	16.3	0.452778	1.25153
isabela_microphyes	domed	2	8169	male	38	17.2	0.452632	17.8	0.468421	0.966292
isabela_microphyes	domed	2	8170	male	35.25	16	0.453901	16.75	0.475177	0.955224
isabela_microphyes	domed	2	8171	male	35	15.8	0.451429	15.1	0.431429	1.04636
isabela_microphyes	domed	2	8172	male	29.2	13.6	0.465753	13	0.445205	1.04615
isabela_microphyes	domed	2	8173	female	25	13.2	0.528	12.8	0.512	1.03125
isabela_vicina	domed	2	8180	male	38.5	26	0.675325	20.8	0.54026	1.25
isabela_vicina	domed	2	8176	male	37.2	18.8	0.505376	18.1	0.486559	1.03867
isabela_vicina	domed	2	8175	male	35.25	19	0.539007	18.8	0.533333	1.01064
isabela_vicina	domed	2	8177	male	34.3	18	0.524781	19.8	0.577259	0.909091
isabela_vicina	domed	2	8186	male	40.5	19.8	0.488889	20.5	0.506173	0.965854
isabela_vicina	domed	2	8185	male	32	16	0.5	17.8	0.55625	0.898876
isabela_vicina	domed	2	8184	female	29.3	15.8	0.539249	15.9	0.607509	0.88764
isabela_vicina	domed	2	8182	female	28.5	13	0.45614	16	0.557895	0.81761
isabela_vicina	domed	2	8181	female	28.3	12.4	0.438163	15.5	0.565371	0.775
isabela_vicina	domed	2	8196	male	33.2	16.8	0.506024	18.3	0.466867	1.08387
isabela_vicina	domed	2	8188	male	33	15.6	0.472727	17.8	0.554545	0.852459
isabela_vicina	domed	2	8207	male	26.8	14.4	0.537313	14.3	0.533582	1.00699
isabela_vicina	domed	2	8208	male	25	13.6	0.544	13.6	0.544	1
isabela_vicina	domed	2	8264	female	29.6	14.4	0.486486	15.4	0.52027	0.935065
isabela_vicina	domed	2	8192	female	28.75	13.2	0.45913	15.5	0.53913	0.851613
isabela_vicina	domed	2	8198	female	28.75	15.6	0.542609	16.4	0.570435	0.95122
isabela_vicina	domed	2	8205	female	28.7	15.2	0.529617	15.1	0.526132	1.00662
isabela_vicina	domed	2	8201	female	28	14.4	0.514286	14.75	0.526786	0.976271
isabela_vicina	domed	2	8204	female	27.7	14	0.505415	14.71	0.531047	0.951734
isabela_vicina	domed	2	8200	female	27	13.6	0.503704	13.8	0.511111	0.985507
isabela_vicina	domed	2	8195	female	24	12.6	0.525	13.75	0.572917	0.916364
isabela_vicina	domed	2	8183	female	21.25	10.6	0.498824	11.25	0.529412	0.942222
Santacruz_porteri	domed	2	8284	male	39.6	21.4	0.540404	23.1	0.583333	0.926407
Santacruz_porteri	domed	2	8386	male	23.6	14	0.59322	13.1	0.555085	1.0687
Santacruz_porteri	domed	2	8287	female	31	14.8	0.477419	17.75	0.572581	0.833803
Santacruz_porteri	domed	2	8280	female	29.8	13.6	0.456376	18.5	0.620805	0.735135
Santacruz_porteri	domed	2	8274	female	28.4	16.4	0.577465	17.6	0.619718	0.931818
